# Supplementary material for: Assessment of the N-Alkylamide Content and Volatile Profiles in Two Cultivars of Acmella oleracea (L.) R.K. Jansen Grown in Aquaponics
Source: Plants (Basel). 2025 May 7;14(9):1401. doi: 10.3390/plants14091401 (PMC12073576; doi:10.3390/plants14091401)
Supplement: Supplementary file 1 [file plants-14-01401-s001.zip]

Archive with 1 entries (1 files):
- plants-3569075-supplementary.pdf
